# Supplementary material for: Genome-Wide Association Study for Grain Protein, Thousand Kernel Weight, and Normalized Difference Vegetation Index in Bread Wheat (Triticum aestivum L.)
Source: Genes (Basel). 2023 Mar 3;14(3):637. doi: 10.3390/genes14030637 (PMC10048783; doi:10.3390/genes14030637)
Supplement: Supplementary file 1 [file genes-14-00637-s001.zip]

Archive with 1 entries (1 files):
- genes-2237173-supplementary.xlsx
